# Supplementary material for: Identification of potential inhibitors of omicron variant of SARS-Cov-2 RBD based virtual screening, MD simulation, and DFT
Source: Front Chem. 2022 Dec 8;10:1063374. doi: 10.3389/fchem.2022.1063374 (PMC9772825; doi:10.3389/fchem.2022.1063374)
Supplement: Supplementary file 2 [file DataSheet1.CSV]

No.	Molecular formula	SMILES
1	C56H72O6	Cc1c2c(cc3c1O[C@H]1c4c(cc(O)c(O)c4C)[C@]4(C)CC[C@@]5(C)[C@@H]6C[C@@H](C)C(=O)C[C@]6(C)CC[C@]5(C)[C@H]4[C@@H]1O3)C1=CC[C@@]3(C)[C@@H]4C[C@@H](C)C(=O)C[C@]4(C)CC[C@]3(C)[C@]1(C)C=C2
2	C51H52O7	CC(C)=C1CCc2ccc(cc2)[C@@H]2C=C[C@@H](c3cccc(Cc4ccccc4)c3)C[C@H]2CC(=O)O[C@@H]2c3c(ccc4cc(C(C)C)c(=O)oc34)OC(C)(C)[C@H]2OC1=O
3	C40H48N6O9	COc1ccc(C[C@H]2C(=O)N[C@@H](C)C(=O)N(C)[C@H]3Cc4ccc(cc4)Oc4cc(ccc4O)C[C@@H](C(=O)N[C@H](C)C(=O)N[C@@H](C)C(=O)N2C)N(C)C3=O)cc1
4	C56H72O7	Cc1c2c(cc3c1C(=O)C[C@H]1[C@@]3(C)CC[C@@]3(C)[C@@H]4C[C@@H](C)C(=O)C[C@]4(C)CC[C@]13C)O[C@]1(O)C(=O)C=C3C(=CC=C4[C@@]5(C)CC[C@@]6(C)CC(=O)[C@H](C)C[C@H]6[C@]5(C)CC[C@@]34C)[C@]1(C)O2
5	C51H67NO3	C[C@H]1CC[C@@H]2N(C1)C[C@H]1[C@H]3C[C@H]4[C@]5(CCC[C@@]46C[C@]4(CC[C@@H](CCc7ccc8cc9ccccc9cc8c7)C4)[C@H](O)C[C@@H]6[C@@H](O)C5)[C@@H]3C[C@H]3CCC[C@]2(O)[C@H]13
6	C44H45N6O7	Cc1cc(=O)c2c(O)c3c(cc2o1)OC(C)(C)[C@@H]1OC(=O)[C@@]2(CCCC[C@@H]31)O[C@@H]2CCc1cc(N)nc2c1CCCc1c-2cc(C[N+]2=CC3=CC=NC3=C2)nc1N
7	C48H72N6O4	C=C1C[C@@]2(CC[C@@H](CC[C@@]3(O)CCC[C@H](O)C3)C2)[C@@H]2O[C@]2(C)CC[C@@H]2[C@@H]1C[C@]2(C)[C@@H]1CC[C@H]([C@H](NC(=N)NC)NC(=N)N[C@@H]2CCCc3ccc4cocc4c3C2)C1
8	C49H65NOS2	C[C@H]1CC=C[C@]2(C1)C[C@]1(CC[C@@]3(CCC4(CCCC4)C3)C1)C[C@@H]1[C@H]3Cc4cc(O)cc(c4)Cc4ccccc4CN[C@H](C)CSS[C@H]4C=C[C@]12C[C@H]4C3
9	C42H58N2O	CN1C[C@@H]2CC3=C(CC[C@@]45C[C@H]6[C@@H](C=C34)[C@]63CC[C@@]4(C[C@]67CC[C@@H]8[C@@]9(C)CCC[C@]8%10[C@@H]([C@H]6C[C@H]4C[C@H]7%10)N(C)C9)O[C@H]35)[C@@](C)(C2)C1
10	C42H58O9	C[C@@H]1[C@H](O)[C@]2(CCC[C@H]1C)O[C@H]1C[C@@]3(O)C4=CC(=O)[C@@H]5[C@H]6c7cc(O)cc(O)c7CC[C@]6(O)[C@@H](O)C[C@]5(C)[C@H]4C4(CCCC4)C[C@]3(C)[C@H]1[C@@]2(C)O
11	C46H43N2O10	COc1cc2c3c(O)c(c4c(c3c1)CC[C@@H]1CCC[C@H]41)C(=O)CN1Cc3c(cccc3C1=O)CC#CO[C@H]1[C@H](O)[C@@H](COCC3=C4C=CC=C[C+]4N=C3)O[C@H](O2)[C@@H]1O
12	C33H30N2O10	Cc1cc(O)c2c(c1)C(=O)c1c(c3cc4c(nccc14)NC[C@@H](O)CC1=C4C=C[C@@]5(O3)O[C@@]4([C@@H](O)[C@H](O)[C@H]5O)[C@H](O)CC1)C2=O
13	C47H65NO3S2	C[C@]1(O)[C@H]2CC[C@@H]3[C@H](C[C@H]4[C@]35CCC[C@@]43CC[C@H](O)C[C@@H]3[C@@H](O)C5)[C@@H]2CN2C[C@H]3CC[C@H](CCc4ccccc4)c4ccccc4CSSC[C@@H](C3)[C@H]21
14	C42H42N4O3	C/C=C1/CN2[C@H]3C[C@@H]1[C@@H]1C=CC(=O)N4c5ccccc5[C@@]3(C[C@@H]2[C@@H]2C(=O)N3c5ccccc5[C@@]56CCN7CC8=CCO[C@@H]2[C@@H]([C@H]35)[C@H]8C[C@H]76)[C@H]14
15	C33H34N4O10	Cc1cc(O)c2c(c1)C(=O)c1c(c3cc4c(nccc14)NC[C@@H](O)C1(CCCC1)C1=C[C@@]4(O[C@@H](O3)[C@H](O)[C@@H](O)[C@@H]4O)[C@@H](O)NN1)C2=O
16	C44H41N2O10	COc1cc2c3c(O)c(c(C4CCCC4)cc3c1)C(=O)CN1Cc3c(cccc3C1=O)CC#CO[C@H]1[C@H](O)[C@@H](COCC3=C4C=CC=C[C+]4N=C3)O[C@H](O2)[C@@H]1O
17	C48H66N2O3	CNc1cccc([C@@H]2c3ccccc3C=C[C@H]2[C@H]2CC[C@]3(C2)C[C@@]2(C)[C@H](C[C@H]3O)[C@@H](O)C[C@H]3[C@@H]4CC[C@H]5[C@@H](CN6C[C@@H](C)CC[C@H]6[C@@]5(C)O)[C@H]4C[C@@H]32)c1
18	ZINC85592453	COc1cc2c3c(O)c(c(C4CCCC4)cc3c1)C(=O)CN1Cc3c(cccc3C1=O)CC#CO[C@H]1[C@H](O)[C@@H](COCC3=C4C(O)=CC=C[C+]4N=C3)O[C@H](O2)[C@@H]1O
19	C41H61NO3	C[C@H]1CC[C@@H]2N(C1)C[C@H]1[C@H]3C[C@H]4[C@@H](C[C@H](O)[C@H]5C[C@@H](O)CC[C@@]54C)[C@@H]3CC[C@@H]1[C@@]2(O)[C@H]1C[C@H]2CC[C@@H](c3ccccc3)[C@H](C2)C1
20	C26H30O10	CC1(C)O[C@H]2CC(=O)OC[C@@]23[C@H]1CC(=O)[C@]1(C)[C@@H]3CC[C@@]2(C)[C@H](C3=C[C@@H](O)OC3=O)OC(=O)[C@H]3O[C@]321
21	C42H39N6O7S2	Cc1cc(=O)c2c(O)c3c(cc2o1)O[C@@]1(C)C[C@@H]2C=C[C@]1(C3)OC(=O)[C@]1(C)O[C@@H]1CCc1cc(N)nc(c1)-c1cc(C[N+]3=CC4=CC=NC4=C3)nc(N)c1CSS2
22	C31H28N4O10	Cc1cc(O)c2c(c1)C(=O)c1c(c3cc4c(nccc14)NC[C@@H](O)CC1=C4C=C[C@@]5(O3)O[C@]4([C@H](O)NN1)[C@@H](O)[C@H](O)[C@H]5O)C2=O
23	C35H38O9	C[C@]12CC=C3C[C@@H]4CCC[C@]45C[C@@H]4C[C@@]6(C)[C@H](c7ccoc7)OC(=O)[C@H]7O[C@]76[C@]6(C)[C@H](O)C(=O)[C@H]1[C@@]1(COC(=O)[C@@H]5[C@@]31O2)[C@@H]46
24	C30H27NO8	C[C@]12C[C@H](c3ccc(N)cc3)C=C[C@@]1(O)Cc1c(cc3oc([C@H](O)c4cc(O)cc(O)c4)cc(=O)c3c1O)O2
25	ZINC85593830	CNC[C@@H]1CC[C@]2(O[C@@H]2CCc2cc(N)nc3c2CCCc2c-3cc(C[N+]3=CC4=CC=NC4=C3)nc2N)C(=O)O[C@@H]2[C@H](C1)c1c(cc3oc(C)cc(=O)c3c1O)OC2(C)C
26	C47H45N2O11	COc1cc2c3c(O)c(c4c(c3c1)CC[C@@H]1CCC[C@H]41)C(=O)CN1Cc3c(cccc3C1=O)CC#CO[C@H]1[C@H](O)[C@@H](COCC3=C4C=CC=C[C+]4N=C3)O[C@H](O2)[C@@]1(O)CO
27	C28H34O6	CC1=C(C)C(=O)O[C@@H]([C@]2(C)OC(=O)[C@@]34CC[C@H]5[C@H](C[C@H]6O[C@]67CC=CC(=O)[C@]57C)[C@H]3CC[C@H]42)C1
28	C45H67NO3	C[C@H]1CC[C@@H]2N(C1)C[C@H]1[C@H]3C[C@H]4[C@]5(CCC[C@@]46CC[C@H](O)C[C@@H]6[C@@H](O)C5)[C@@H]3CC[C@@H]1[C@@]2(O)[C@@H]1CCC[C@]2(CC[C@@H](Cc3ccccc3)C2)C1
29	C27H40O4	C[C@H]1[C@H]2[C@H](C[C@H]3[C@@H]4CC[C@H]5C[C@@H](O)CC[C@]5(C)C4=CC(=O)[C@@]32C)O[C@]12CC[C@@H](C)CO2
30	C50H55N3O8	CNC(=N)Nc1cccc(CCCC[C@@H]2C=CC(O)=C[C@H]2C[C@H]2CC(=O)CCc3ccc(OC)c(c3)OCc3c(C(O)O)cc4c(c(O)cc5c4c3C=C[C@H]5C)CC#CO2)c1
31	C43H65NO3	Cc1cc(C)cc(C[C@@H]2CCC[C@H]([C@]3(O)[C@H]4CC[C@@H]5[C@H](C[C@H]6[C@H]5C[C@H](O)[C@H]5C[C@@H](O)[C@H]7CCC[C@]56C7)[C@@H]4CN4C[C@@H](C)CC[C@H]43)C2)c1
32	C47H50N2O10	Cc1cc(O)c2c(c1)C(=O)c1c(c3cc4c(nccc14)NC[C@H](O)[C@@]14CCC[C@H]1CCC1=C[C@@]5(O3)O[C@@]3(C1=C4C[C@@]1(CCC4(CCCC4)C1)[C@H]3O)[C@@H](O)[C@H](O)[C@H]5O)C2=O
33	C53H57N3O7	COc1cc(O)cc2c1-c1ccc3c4c1[C@@]1(CC[C@H](Cc5ccc(N)nc5C#CCc5cc(O)c6c(c5[C@@H](O4)[C@H]3COC(C)=O)C=C[C@@H](N[C@@H]3CCCC4(CCCC4)C3)CO6)C1)C2
34	C36H42N2O4S2	CCC1(/C=C2\OC(=O)C3=C2CC[C@H]2[C@@H]4CC[C@@]5(C6=C4Cc4ccnc(c4)NCSSC[C@@H](C)C/C=C/5OC6=O)[C@@H]32)CCCC1
35	C30H30N7O7	CCOC(=O)C1=C/C(=C\Cn2ccnc2[N+]2=CN=C3C(=O)N=C(N)N=C32)c2c(cc3c(c2OC)[C@H]2CCC[C@@](C)(O)[C@H]2O3)O1
36	C31H39NO4	Cc1cccc(N2C(=O)[C@H]3[C@H](C2=O)[C@H]2C[C@@H]4[C@]5(C)CCC[C@](C)(C(=O)O)[C@H]5CC[C@@]34C=C2C(C)C)c1
37	C46H41N2O11	COc1cc2cc(C3CCCC3)c3c(O)c2c2c1/C=C/[C@H](C1=C4C(O)=CC=C[C+]4N=C1)OC[C@H]1O[C@H](O2)[C@H](O)[C@@H](OC#CCc2cccc4c2CN(CC3=O)C4=O)[C@@H]1O
38	C45H66N6O6S2	CC(=O)O[C@@H]1CCc2cc(c(O)c3c2CC[C@H]2CCC[C@H]2O3)CN2C[C@@](Cc3ccnc(N)c3)(CC/N=C(\N)NC3(CCCC3)SSCCCCCC[C@H](O)C1)CC2=O
39	C40H39N6O8	Cc1cc(=O)c2c(O)c3c(cc2o1)OC(C)(C)[C@@H]1OC(=O)[C@]2(CC[C@@H](O)[C@H]31)O[C@@H]2CCc1cc(N)nc(-c2cc(N)nc(C[N+]3=CC4=CC=NC4=C3)c2)c1
40	C45H62N2O7	CCC[C@@H]1CC[C@H]2[C@H](C)[C@H]([C@@H](O)[C@](C)(O)[C@H]3CC[C@@]4(O)C5=CC(=O)[C@@H]6C[C@@H](O)[C@@H](O)C[C@@]67C[C@@]6(c8ccc(N)nc8)C=C[C@@H](C[C@]34C)[C@@]57C=C6)O[C@@H]2CC1
41	C36H38N4O7	Cc1cc(=O)c2c(O)c3c(cc2o1)OC(C)(C)[C@@H]1OC(=O)[C@@]2(O[C@@H]2CCc2cc(N)nc(-c4ccnc(N)c4)c2)C2CCC(CC2)[C@@H]31
42	C30H29NO8	C[C@]12C[C@H](c3ccc(N)cc3)CC[C@@]1(O)Cc1c(cc3oc([C@H](O)c4cc(O)cc(O)c4)cc(=O)c3c1O)O2
43	C35H45NOS2	C[C@H]1CC=C[C@](C)([C@@]23C=C[C@H]4SSC[C@@H](C)NCc5ccccc5Cc5cc(O)cc(c5)C[C@@H](C[C@@H]4C2)C3)C1
44	C41H41N6O8	Cc1cc(=O)c2c(O)c3c(cc2o1)OC(C)(C)[C@@H]1OC(=O)[C@@]2(C[C@H](O)CC[C@@H]31)O[C@@H]2CCc1cc(N)nc(-c2cc(N)nc(C[N+]3=CC4=CC=NC4=C3)c2)c1
45	C44H65N3O5	C[C@@]12CC[C@@H]3[C@H](C[C@]3(C)[C@@H]3CC[C@H](CNC(=N)NCCc4cccc5cocc45)C3)/C(=C/CO)C[C@@]3(CC[C@@H](CC[C@@]4(O)CCC[C@H](O)C4)C3)[C@@H]1O2
46	C36H30O4	C/C=C\c1ccc2oc(-c3ccc(O)c(Oc4cccc(-c5oc6ccc(/C=C/C)cc6c5C)c4)c3)c(C)c2c1
47	C52H59NO7	CCNc1cccc(CCCC[C@H]2C=C(CCCO)C(O)=C[C@H]2C[C@H]2CC(=O)CCc3ccc(OC)c(c3)OCc3ccc4c(c(O)cc5c4c3C=C[C@@H]5C)CC#CO2)c1
48	C45H68N6O4	C=C1C[C@@]2(CC[C@@H](CC[C@@]3(O)CCC[C@H](O)C3)C2)[C@@H]2O[C@]2(C)CC[C@@H]2[C@@H]1C[C@]2(C)[C@@H]1CC[C@H]([C@H](NC(=N)NC)NC(=N)NCCc2cccc3cocc23)C1
49	C43H51NO7	COc1cc2c(cc1O)[C@@H](CC[C@H](O)c1ccc3cc(O)ccc3c1)C#C[C@@]1(CC[C@H](CC[C@@H]3CN[C@@H]4CC(=O)CC[C@@H]4C3)C[C@H]1O)C(=O)CC2
50	C45H48N7O7	CNC[C@@H]1C[C@@H]2CC[C@H]1[C@H]1c3c(cc4oc(C)cc(=O)c4c3O)OC(C)(C)[C@@H]1OC(=O)[C@]21O[C@@H]1CCc1cc(N)nc(-c2cc(N)nc(C[N+]3=CC4=CC=NC4=C3)c2)c1
51	C47H63NO4	C[C@H]1CC[C@@H]2N(C1)C[C@H]1[C@H]3C[C@H]4[C@@H](C[C@H](O)[C@H]5C[C@@H](O)[C@]6(CC[C@H]([C@@H]7C=Cc8ccccc8[C@H]7c7cccc(O)c7)C6)C[C@@]54C)[C@@H]3CC[C@@H]1[C@]2(C)O
52	C40H42O9	C[C@]12C[C@@H](C3=C[C@H]4O[C@@H]3[C@]35C(=O)OC[C@@]36CC[C@]3(C)O[C@@H](c7ccoc7)C[C@@]3(C)[C@H]6C=C[C@H]45)OC(=O)[C@@H]1CC[C@@]13COC(=O)[C@H]1C=CC=C23
53	C43H42N2O10	Cc1cc(O)c2c(c1)C(=O)c1c(c3cc4c(nccc14)NC[C@H](O)CC1=C4C=C[C@@]5(O3)O[C@@]4([C@@H](O)[C@H](O)[C@H]5O)[C@H](O)[C@]34CC[C@@]5(CCC[C@@H]5C=C[C@H]13)C4)C2=O
54	C39H51NO5S2	COC1=C(C)C(=O)O/C1=C1/OC2=CC[C@H]3CSSC[C@@H]4CCC5(CCCC5)[C@@H]4C[C@H](O)[C@@H]4C[C@H](Cc5ccccc5)C[C@@H]([C@H]2[C@@H]1C)N34
55	C35H34N4O10	Cc1cc(O)c2c(c1)C(=O)c1c(c3cc4c(nccc14)NC[C@H](O)C1(CCCC1)C1=C4C=C[C@@]5(O3)O[C@]4([C@H](O)NN1)[C@@H](O)[C@H](O)[C@H]5O)C2=O
56	C41H42N2O10	Cc1cc(O)c2c(c1)C(=O)c1c(c3cc4c(nccc14)NC[C@H](O)CC1=C4C=C[C@@]5(O3)O[C@@]4([C@@H](O)[C@H](O)[C@H]5O)[C@H](O)[C@@]3(CCC4(CCCC4)C3)C1)C2=O
57	C52H63N3O6	CCc1cnc(N)cc1[C@H](C[C@H](O)CC[C@H]1C#C[C@@]2(CC[C@H](CC[C@@H]3CN[C@@H]4CC(=O)CC[C@@H]4C3)C[C@H]2O)C(=O)CCc2cc(OC)c(O)cc21)c1ccc2ccccc2c1
58	C40H35N2O10	COc1cc2c3c(O)c(c(C)cc3c1)C(=O)CN1Cc3c(cccc3C1=O)CC#CO[C@H]1[C@H](O)[C@@H](COCC3=C4C=CC=C[C+]4N=C3)O[C@H](O2)[C@@H]1O
59	C49H71NO3	Cc1cc(CCCc2ccccc2)cc(C[C@H]2CCC[C@H]([C@]3(O)[C@H]4CC[C@@H]5[C@H](C[C@H]6[C@H]5C[C@H](O)[C@H]5C[C@@H](O)CC[C@@]56C)[C@@H]4CN4C[C@@H](C)CC[C@H]43)C2)c1
60	C45H46O8	COCCc1cc2ccc3c(c2oc1=O)[C@H]1OC(=O)C[C@@H](CCc2ccccc2)Cc2ccc4cc2CC#CC[C@@](C)(O3)[C@H]1OC(=O)C(=C(C)C)CC4
61	C45H65NO3	C[C@H]1CC[C@@H]2N(C1)C[C@@H]1[C@H](CC[C@H]3[C@@H]4C[C@H](O)[C@H]5C[C@@H](O)CC[C@@]56CC=C[C@H]([C@@H]31)[C@@H]46)[C@@]2(O)[C@H]1CCC[C@@]2(CC[C@@H](Cc3ccccc3)C2)C1
62	C54H62N3O4	C[C@@H]1[C@H]2C#CCc3ccc4cc3C[C@@H]3CC5=C6CC[C@@]78/C(=C\C[C@H](C)N9C[C@@H]%10C[C@H](C9)C[N+](=C(C2)[C@@H]6[C@H]13)C%10)OC(=O)[C@@]57[C@H](CCCC4)[C@@]81OC(=O)c2c(CCCN)cccc21
63	C52H72N2O6	C[C@H](C[C@@H](O)[C@H]1O[C@]1(C)[C@H]1CCC[C@H]1c1cccc(N)c1)C1=C2CC[C@@H]3[C@]4(C)C[C@@H](c5cccc(O)c5)C(=O)[C@]5(C)CCCC[C@@](C)(O)CN[C@@H](C[C@]3(C)[C@@]2(C)CC1=O)[C@H]45
64	C31H46O4	C[C@@H]1C(=O)O[C@@]2(C[C@@H](C)[C@@H]3CC[C@@]4(C)C5=C(C[C@@H](O2)[C@]34C)[C@@]2(C)CCC(=O)C(C)(C)[C@H]2CC5)[C@H]1C
65	C46H67N3O5	C=C1C[C@@]2(CC[C@H](CC[C@@]3(O)CCC[C@H](O)C3)C2)[C@@H]2O[C@]2(C)CC[C@@H]2[C@@H]1C[C@]2(C)[C@@H]1CC[C@H]([C@H](O)NC(=N)N[C@@H]2CCCc3ccc4cocc4c3C2)C1
66	C42H66O4	CC(=O)O[C@@H]1CC[C@]2(C)[C@H](CC[C@@]34C[C@@H](CC[C@H]32)[C@@]2(CO[C@@H]([C@@H]3C[C@@]56CC[C@@H]7C(C)(C)CCC[C@@]7(C)[C@@H]5CC[C@@H]3C6)O2)C4)C1(C)C
67	C47H63NO3	C[C@H]1CC[C@@H]2N(C1)C[C@H]1[C@H]3C[C@H]4[C@@H](C[C@H](O)[C@H]5C[C@@H](O)[C@]6(CC[C@H]([C@@H]7C=Cc8ccccc8[C@H]7c7ccccc7)C6)C[C@@]54C)[C@@H]3CC[C@@H]1[C@]2(C)O
68	C37H36N2O7	Cc1cc(=O)c2c(O)c3c(cc2o1)OC(C)(C)[C@@H]1OC(=O)[C@@]2(CCCC[C@@H]31)O[C@@H]2CCc1cc(N)nc2c1ccc1ccccc12
69	C52H61N3O7	C/C(C(=O)O)=C1/CC[C@]2(N=C(N)N)C=C[C@@]34C[C@@]5(O)C=C[C@]6(O)C7=C8C(=O)[C@@H](CCCC[C@@H]3[C@H]2[C@@H]1O)[C@@]4(C)[C@]75CCC#CC[C@]1(C)C(=O)CC[C@@]8(C)[C@@H]1[C@@H]6/C=C/c1ccccc1
70	C41H50N6O10	COc1ccc(C[C@H]2C(=O)N[C@@H](C)C(=O)N(C)[C@H]3Cc4ccc(cc4)Oc4cc(ccc4O)C[C@@H](C(=O)N[C@H](C)C(=O)N[C@@H]([C@@H](C)O)C(=O)N2C)N(C)C3=O)cc1
71	C53H54O10	COCCc1c(CO)c2ccc3c(c2oc1=O)[C@H]1OC(=O)C[C@@H](CCc2cccc(Cc4ccccc4)c2)Cc2ccc4cc2CC#CC[C@@](C)(O3)[C@H]1OC(=O)/C(=C(/C)CO)CC4
72	C31H48O4	C[C@@H]1C(=O)O[C@@]2(C[C@@H](C)[C@@H]3CC[C@@]4(C)C5=C(C[C@@H](O2)[C@]34C)[C@@]2(C)CC[C@@H](O)C(C)(C)[C@H]2CC5)[C@H]1C
73	C51H59N3O7	C/C(C(=O)O)=C1/CC[C@]2(N=C(N)N)C=C[C@@]3(C[C@@]4(O)C=C[C@]5(O)C6=C7C(=O)C[C@@]3(C)[C@]64CCC#CC[C@]3(C)C(=O)CC[C@@]7(C)[C@@H]3[C@H]5C3=Cc4ccccc4CC3)[C@H](C)[C@@H]2[C@@H]1O
74	C43H57NO6S2	COC1=C(CO)C(=O)O/C1=C1/OC2=CC[C@@H]3CSSC[C@H]4CC[C@]5(CCCC56CCCC6)[C@@H]4C[C@H](O)[C@@H]4C[C@@H](Cc5ccccc5)C[C@@H]([C@H]2[C@@H]1C)N43
75	C31H22O10	COc1cc(O)c2c(c1)O[C@@H](c1ccc(Oc3cc(-c4cc(=O)c5c(O)cc(O)cc5o4)ccc3O)cc1)CC2=O
76	C45H59NOS2	C[C@H]1CC=C[C@]2(C1)C[C@]1(CCC3(CCCC3)C1)C[C@@H]1[C@H]3Cc4cc(O)cc(c4)Cc4ccccc4CN[C@H](C)CSS[C@H]4C=C[C@]12C[C@H]4C3
77	C42H39N6O7S2	Cc1cc(=O)c2c(O)c3c(cc2o1)O[C@@]1(C)C[C@@H]2C=C[C@]1(C3)OC(=O)[C@@]1(C)O[C@@H]1CCc1cc(N)nc(c1)-c1cc(C[N+]3=CC4=CC=NC4=C3)nc(N)c1CSS2
78	C32H36N2O4S2	CCC/C=C1\OC(=O)C2=C1CC[C@H]1[C@@H]3CC[C@@]4(C5=C3Cc3ccnc(c3)NCSSC[C@H](C)C/C=C/4OC5=O)[C@@H]21
79	C51H62N3O5	C[C@@H]1C=C2CC[C@]34C[C@@H]2C2=C5CC[C@@]67/C(=C(\O)[C@@H]8CC[C@@H]9[C@H]%10C[C@@H](CN9[C@H]8C)[C@@H]8CC[C@H](C[C@@H]3C)C(=[N+]8C%10)[C@@H]54)OC(=O)[C@@]26[C@H](C1)[C@@]71OC(=O)c2c(CCCN)cccc21
80	C49H55N3O6	CNC(=N)Nc1cccc(CCCC[C@@H]2C=CC(O)=C[C@@H]2C[C@H]2CC(=O)CCc3ccc(OC)c(c3)OCc3ccc4c(c(O)ccc4c3)C3(C#CO2)CCCC3)c1
81	C33H36N7O7	CCOC(=O)C1=C/C(=C\Cn2ccnc2[N+]2=CN=C3C(=O)N=C(N)N=C32)c2c(cc3c(c2OC)C[C@@H]([C@](C)(O)C2CCCCC2)O3)O1
82	C52H69N2O6	Cc1cc(CC2=C3N=CC=C3[N+](C[C@@H]3C4=C([C@H](C)C[C@@H](O)[C@H]5OC5(C)C)C(=O)[C@H]5CCC[C@@]6(CC[C@H]7C(C)(C)C(=O)CC[C@@]7(C)[C@H]6[C@@H]3O)[C@]45C)=C2)cc(C2CCOCC2)c1
83	C48H71N3O5	C=C1C[C@@]2(CC[C@H](CC[C@@]3(O)CCC[C@H](O)C3)C2)[C@@H]2O[C@]2(C)CC[C@@H]2[C@@H]1C[C@]2(C1CCCCC1)[C@@H]1CC[C@H]([C@H](O)NC(=N)NCCc2cccc3cocc23)C1
84	C48H61N3O2	CC1=C2C[C@@]34[C@]56C=C[C@@]7(C=CC5=CC[C@]3(C)[C@]2(CC1)[C@H](C)C[C@@]41CC[C@H]2CC[C@H](OCCc3ccc4nc[nH]c4c3)C[C@H]21)[C@@H](CCCO)CC[C@@]71CN16
85	C32H35N8O7	CCOC(=O)C1=C/C(=C\Cn2ccnc2[N+]2=CN=C3C(=O)N=C(N)N=C32)c2c(cc3c(c2OC)C[C@@H]([C@](C)(O)C2CCNCC2)O3)O1
86	C42H41N6O7	Cc1cc(=O)c2c(O)c3c(cc2o1)OC(C)(C)[C@@]12CC[C@@H](C[C@H]31)C[C@]1(O[C@@H]1CCc1cc(N)nc(-c3cc(N)nc(C[N+]4=CC5=CC=NC5=C4)c3)c1)C(=O)O2
87	C29H24O6	CC1=C[C@H]2c3c(O)cc(-c4cc5ccc(O)cc5o4)cc3O[C@@]3(C)Oc4cc(O)ccc4[C@H](C1)[C@@H]23
88	C27H40O5	C[C@H]1[C@H]2[C@H](C[C@H]3[C@@H]4CC[C@H]5C[C@@H](O)[C@H](O)C[C@]5(C)C4=CC(=O)[C@@]32C)O[C@]12CC[C@@H](C)CO2
89	C49H58N3O4	C[C@H]1C/C=C2\OC(=O)[C@@]34C5=C6CC[C@@]23[C@]2(OC(=O)c3c(CCCN)cccc32)[C@H]4C[C@H](C)CCC5=C2C=CC[C@H]3C[C@@H]4CC[C@@H]5[C@@H]7C[C@@H](CN1C7)C[N+]5=C4[C@@H]6[C@@H]23
90	C43H44O6	CC1(C)CCC[C@]2(C)CC3=C(C[C@@H]12)O[C@H]1Oc2c4ccc(c2O[C@@H]31)CCc1ccc(cc1)Oc1cc(ccc1O)CCc1cccc(c1)O4
91	C34H48O4	C[C@H]1[C@]2(O)C[C@H]3C=CC[C@@]45CC[C@]67CC=C[C@@]4(CC[C@@]1(CO2)[C@@H]35)[C@@]6(C)CC[C@@]1(C)CC[C@@](C)(C(=O)O)C[C@H]17
92	C40H36O8	CC1=C[C@H]2c3c(O)cc([C@@H]4Cc5ccc(O)cc5O4)cc3O[C@@]3(Cc4ccc(O)c5c4OC(C)(C)C=C5)Oc4cc(O)ccc4[C@H](C1)[C@H]23
93	C38H32N2O9	Cn1c2c3c(ccc2c(=O)c2c(O)cc4c(c21)C=CC(C)(C)O4)O[C@@](C)(/C=C\c1c(O)cc(O)c2c(=O)c4cccc(O)c4n(C)c12)CO3
94	C43H44N2O10	Cc1cc(O)c2c(c1)C(=O)c1c(c3cc4c(nccc14)NC[C@@H](O)CC1=C4C=C[C@@]5(O3)O[C@@]4([C@@H](O)[C@H](O)[C@H]5O)[C@H](O)[C@@]34CC[C@]5(CCC[C@H]5CC[C@H]13)C4)C2=O
95	C47H70N6O4	C=C1C[C@@]2(CC[C@@H]([C@@H]3CC[C@H]4CC[C@H](O)C[C@]4(O)C3)C2)[C@@H]2O[C@]2(C)CC[C@@H]2[C@@H]1C[C@]2(C)[C@@H]1CC[C@H]([C@H](NC(=N)NC)NC(=N)NCCc2cccc3cocc23)C1
96	C45H65N3O4	C=C1C[C@@]2(CC[C@H]([C@@H]3CC[C@H]4CC[C@H](O)C[C@]4(O)C3)C2)[C@@H]2O[C@]2(C)CC[C@@H]2[C@@H]1C[C@]2(C)[C@@H]1CC[C@H](CNC(=N)NCCc2cccc3cocc23)C1
97	C41H37N2O11	COc1cc2c3c(O)c(c(C)cc3c1)C(=O)CN1Cc3c(cccc3C1=O)CC#CO[C@H]1[C@H](O)[C@@H](COCC3=C4C=CC=C[C+]4N=C3)O[C@H](O2)[C@@]1(O)CO
98	C20H16O3	COc1ccc2c(c1)C(=O)c1c(cc3c(c1C)CC=C3C)C2=O
99	C39H59NO4	C[C@H]1CC[C@@H]2N(C1)C[C@H]1[C@H]3C[C@H]4[C@@H](C[C@H](O)[C@H]5C[C@@H](O)[C@]6(CC[C@H](CCc7cccc(O)c7)C6)C[C@@]54C)[C@@H]3CC[C@@H]1[C@]2(C)O
100	C30H30O9	CC1(C)O[C@H]2CC(=O)OC[C@]23[C@H]2[C@H]4C=C[C@H]5C=C[C@@]13C(=O)[C@@H](O)[C@]52[C@@]12O[C@@H]1C(=O)O[C@@H](c1ccoc1)[C@]2(C)C4
